# Supplementary material for: Why are iron chelators not as effective as artemisinin in killing malaria parasites?
Source: Parasit Vectors. 2026 May 13;19:275. doi: 10.1186/s13071-026-07373-6 (PMC13340282; doi:10.1186/s13071-026-07373-6)
Supplement: Supplementary file 1 — Additional file 1. Enrichment analysis of differentially expressed genes at 12 hours post-DHA and DFO treatment. [file 13071_2026_7373_MOESM1_ESM.zip › 12h DHA_enrichment analysis.xlsx]

## Sheet: 3h
query	significant	p_value	term_size	query_size	intersection_size	precision	recall	term_id	source	term_name	effective_domain_size	source_order
h3	TRUE	0.00785316	16	31	4	0.129032	0.25	GO:0009191	GO:BP	ribonucleoside diphosphate catabolic process	2929	3394
h3	TRUE	0.00785316	16	31	4	0.129032	0.25	GO:0009181	GO:BP	purine ribonucleoside diphosphate catabolic process	2929	3384
h3	TRUE	0.00785316	16	31	4	0.129032	0.25	GO:0006096	GO:BP	glycolytic process	2929	1976
h3	TRUE	0.00785316	16	31	4	0.129032	0.25	GO:0019364	GO:BP	pyridine nucleotide catabolic process	2929	5917
h3	TRUE	0.00785316	16	31	4	0.129032	0.25	GO:0046031	GO:BP	ADP metabolic process	2929	12206
h3	TRUE	0.00785316	16	31	4	0.129032	0.25	GO:0009137	GO:BP	purine nucleoside diphosphate catabolic process	2929	3341
h3	TRUE	0.00785316	16	31	4	0.129032	0.25	GO:0072526	GO:BP	pyridine-containing compound catabolic process	2929	17945
h3	TRUE	0.0130094	18	31	4	0.129032	0.222222	GO:0009134	GO:BP	nucleoside diphosphate catabolic process	2929	3338
h3	TRUE	0.0130094	18	31	4	0.129032	0.222222	GO:0009135	GO:BP	purine nucleoside diphosphate metabolic process	2929	3339
h3	TRUE	0.0130094	18	31	4	0.129032	0.222222	GO:0009179	GO:BP	purine ribonucleoside diphosphate metabolic process	2929	3382
h3	TRUE	0.016357	19	31	4	0.129032	0.210526	GO:0009185	GO:BP	ribonucleoside diphosphate metabolic process	2929	3388
h3	TRUE	0.00302915	55	42	6	0.142857	0.109091	GO:0022625	GO:CC	cytosolic large ribosomal subunit	3770	856
h3	TRUE	0.0155822	46	42	5	0.119048	0.108696	GO:0032010	GO:CC	phagolysosome	3770	1235
h3	TRUE	0.0155822	46	42	5	0.119048	0.108696	GO:0045335	GO:CC	phagocytic vesicle	3770	2188
h3	TRUE	0.00455521	59	42	6	0.142857	0.101695	GO:0005764	GO:CC	lysosome	3770	332
h3	TRUE	0.00455521	59	42	6	0.142857	0.101695	GO:0000323	GO:CC	lytic vacuole	3770	53
h3	TRUE	0.00485587	150	34	9	0.264706	0.06	GO:0003735	GO:MF	structural constituent of ribosome	2976	353
h3	TRUE	0.000814743	193	34	11	0.323529	0.0569948	GO:0005198	GO:MF	structural molecule activity	2976	1347
h3	TRUE	0.00891289	20	23	4	0.173913	0.2	KEGG:00010	KEGG	Glycolysis / Gluconeogenesis	1139	2
h3	TRUE	0.00189883	26	23	5	0.217391	0.192308	KEGG:01230	KEGG	Biosynthesis of amino acids	1139	188
h3	TRUE	0.000680121	94	23	9	0.391304	0.0957447	KEGG:03010	KEGG	Ribosome	1139	208

## Sheet: 9h
query	significant	p_value	term_size	query_size	intersection_size	precision	recall	term_id	source	term_name	effective_domain_size	source_order
h9	TRUE	0.0189587	12	59	4	0.0677966	0.333333	GO:0034605	GO:BP	cellular response to heat	2929	8983
h9	TRUE	0.00358781	41	59	7	0.118644	0.170732	GO:0002181	GO:BP	cytoplasmic translation	2929	736
h9	TRUE	0.0448292	42	59	6	0.101695	0.142857	GO:0042255	GO:BP	ribosome assembly	2929	10406
h9	TRUE	0.00112909	65	59	9	0.152542	0.138462	GO:0042273	GO:BP	ribosomal large subunit biogenesis	2929	10416
h9	TRUE	5.72426e-17	305	59	34	0.576271	0.111475	GO:0006412	GO:BP	translation	2929	2194
h9	TRUE	7.10907e-17	307	59	34	0.576271	0.110749	GO:0043043	GO:BP	peptide biosynthetic process	2929	10843
h9	TRUE	3.0203e-17	323	59	35	0.59322	0.108359	GO:0006518	GO:BP	peptide metabolic process	2929	2266
h9	TRUE	3.4323e-16	322	59	34	0.576271	0.10559	GO:0043604	GO:BP	amide biosynthetic process	2929	11153
h9	TRUE	3.11214e-16	346	59	35	0.59322	0.101156	GO:0043603	GO:BP	amide metabolic process	2929	11152
h9	TRUE	4.01726e-18	55	72	19	0.263889	0.345455	GO:0022625	GO:CC	cytosolic large ribosomal subunit	3770	856
h9	TRUE	5.56113e-29	94	72	30	0.416667	0.319149	GO:0022626	GO:CC	cytosolic ribosome	3770	857
h9	TRUE	2.32052e-10	38	72	12	0.166667	0.315789	GO:0022627	GO:CC	cytosolic small ribosomal subunit	3770	858
h9	TRUE	7.20047e-10	52	72	13	0.180556	0.25	GO:0015935	GO:CC	small ribosomal subunit	3770	710
h9	TRUE	2.18619e-24	142	72	31	0.430556	0.21831	GO:0044391	GO:CC	ribosomal subunit	3770	2076
h9	TRUE	1.58843e-13	91	72	19	0.263889	0.208791	GO:0015934	GO:CC	large ribosomal subunit	3770	709
h9	TRUE	3.95272e-23	170	72	32	0.444444	0.188235	GO:0005840	GO:CC	ribosome	3770	389
h9	TRUE	0.00334117	32	72	6	0.0833333	0.1875	GO:0020005	GO:CC	symbiont-containing vacuole membrane	3770	833
h9	TRUE	2.10114e-23	150	61	31	0.508197	0.206667	GO:0003735	GO:MF	structural constituent of ribosome	2976	353
h9	TRUE	0.000992597	38	61	7	0.114754	0.184211	GO:0019843	GO:MF	rRNA binding	2976	3714
h9	TRUE	2.05417e-22	193	61	33	0.540984	0.170984	GO:0005198	GO:MF	structural molecule activity	2976	1347
h9	TRUE	2.20213e-24	94	45	31	0.688889	0.329787	KEGG:03010	KEGG	Ribosome	1139	208

## Sheet: 24h
query	significant	p_value	term_size	query_size	intersection_size	precision	recall	term_id	source	term_name	effective_domain_size	source_order
h24	TRUE	1.13898e-05	41	74	10	0.135135	0.243902	GO:0002181	GO:BP	cytoplasmic translation	2929	736
h24	TRUE	0.00223443	42	74	8	0.108108	0.190476	GO:0042255	GO:BP	ribosome assembly	2929	10406
h24	TRUE	0.00111874	65	74	10	0.135135	0.153846	GO:0042273	GO:BP	ribosomal large subunit biogenesis	2929	10416
h24	TRUE	2.01938e-24	305	74	45	0.608108	0.147541	GO:0006412	GO:BP	translation	2929	2194
h24	TRUE	2.71473e-24	307	74	45	0.608108	0.14658	GO:0043043	GO:BP	peptide biosynthetic process	2929	10843
h24	TRUE	1.81278e-24	323	74	46	0.621622	0.142415	GO:0006518	GO:BP	peptide metabolic process	2929	2266
h24	TRUE	2.33004e-23	322	74	45	0.608108	0.139752	GO:0043604	GO:BP	amide biosynthetic process	2929	11153
h24	TRUE	4.25376e-23	346	74	46	0.621622	0.132948	GO:0043603	GO:BP	amide metabolic process	2929	11152
h24	TRUE	0.0260474	92	74	10	0.135135	0.108696	GO:0022618	GO:BP	protein-RNA complex assembly	2929	6862
h24	TRUE	0.0343428	95	74	10	0.135135	0.105263	GO:0071826	GO:BP	protein-RNA complex organization	2929	17435
h24	TRUE	1.69877e-17	487	74	47	0.635135	0.0965092	GO:1901566	GO:BP	organonitrogen compound biosynthetic process	2929	22100
h24	TRUE	0.0130962	208	74	16	0.216216	0.0769231	GO:0042254	GO:BP	ribosome biogenesis	2929	10405
h24	TRUE	3.88863e-13	644	74	48	0.648649	0.0745342	GO:0044271	GO:BP	cellular nitrogen compound biosynthetic process	2929	11312
h24	TRUE	2.60776e-25	55	92	25	0.271739	0.454545	GO:0022625	GO:CC	cytosolic large ribosomal subunit	3770	856
h24	TRUE	4.54481e-41	94	92	40	0.434783	0.425532	GO:0022626	GO:CC	cytosolic ribosome	3770	857
h24	TRUE	5.88177e-15	38	92	16	0.173913	0.421053	GO:0022627	GO:CC	cytosolic small ribosomal subunit	3770	858
h24	TRUE	9.19652e-14	52	92	17	0.184783	0.326923	GO:0015935	GO:CC	small ribosomal subunit	3770	710
h24	TRUE	4.99317e-34	142	92	41	0.445652	0.288732	GO:0044391	GO:CC	ribosomal subunit	3770	2076
h24	TRUE	1.73377e-32	150	78	41	0.525641	0.273333	GO:0003735	GO:MF	structural constituent of ribosome	2976	353
h24	TRUE	6.38072e-29	193	78	42	0.538462	0.217617	GO:0005198	GO:MF	structural molecule activity	2976	1347
h24	TRUE	1.21713e-35	94	55	41	0.745455	0.43617	KEGG:03010	KEGG	Ribosome	1139	208
