# Supplementary material for: Why are iron chelators not as effective as artemisinin in killing malaria parasites?
Source: Parasit Vectors. 2026 May 13;19:275. doi: 10.1186/s13071-026-07373-6 (PMC13340282; doi:10.1186/s13071-026-07373-6)
Supplement: Supplementary file 1 — Additional file 1. Enrichment analysis of differentially expressed genes at 12 hours post-DHA and DFO treatment. [file 13071_2026_7373_MOESM1_ESM.zip › 12h DFO_enrichment analysis.xlsx]

## Sheet: 9h
query	significant	p_value	term_size	query_size	intersection_size	precision	recall	term_id	source	term_name	effective_domain_size	source_order
h9	TRUE	0.00246115	16	26	4	0.153846	0.25	GO:0006096	GO:BP	glycolytic process	2929	1976
h9	TRUE	0.00246115	16	26	4	0.153846	0.25	GO:0046031	GO:BP	ADP metabolic process	2929	12206
h9	TRUE	0.00246115	16	26	4	0.153846	0.25	GO:0046032	GO:BP	ADP catabolic process	2929	12207
h9	TRUE	0.00246115	16	26	4	0.153846	0.25	GO:0009137	GO:BP	purine nucleoside diphosphate catabolic process	2929	3341
h9	TRUE	0.00246115	16	26	4	0.153846	0.25	GO:0009191	GO:BP	ribonucleoside diphosphate catabolic process	2929	3394
h9	TRUE	0.00246115	16	26	4	0.153846	0.25	GO:0072526	GO:BP	pyridine-containing compound catabolic process	2929	17945
h9	TRUE	0.00246115	16	26	4	0.153846	0.25	GO:0019364	GO:BP	pyridine nucleotide catabolic process	2929	5917
h9	TRUE	0.00246115	16	26	4	0.153846	0.25	GO:0009181	GO:BP	purine ribonucleoside diphosphate catabolic process	2929	3384
h9	TRUE	0.00408832	18	26	4	0.153846	0.222222	GO:0009135	GO:BP	purine nucleoside diphosphate metabolic process	2929	3339
h9	TRUE	0.00408832	18	26	4	0.153846	0.222222	GO:0009134	GO:BP	nucleoside diphosphate catabolic process	2929	3338
h9	TRUE	0.00408832	18	26	4	0.153846	0.222222	GO:0009179	GO:BP	purine ribonucleoside diphosphate metabolic process	2929	3382
h9	TRUE	0.00118456	32	38	5	0.131579	0.15625	GO:0020005	GO:CC	symbiont-containing vacuole membrane	3770	833
h9	TRUE	0.00141458	56	38	6	0.157895	0.107143	GO:0065010	GO:CC	extracellular membrane-bounded organelle	3770	2398
h9	TRUE	0.00141458	56	38	6	0.157895	0.107143	GO:0020003	GO:CC	symbiont-containing vacuole	3770	831
h9	TRUE	0.00156944	57	38	6	0.157895	0.105263	GO:0043230	GO:CC	extracellular organelle	3770	1882
h9	TRUE	0.0172871	55	38	5	0.131579	0.0909091	GO:0022625	GO:CC	cytosolic large ribosomal subunit	3770	856
h9	TRUE	0.00290533	94	38	7	0.184211	0.0744681	GO:0022626	GO:CC	cytosolic ribosome	3770	857
h9	TRUE	0.0133915	150	30	8	0.266667	0.0533333	GO:0003735	GO:MF	structural constituent of ribosome	2976	353
h9	TRUE	0.00205022	20	16	4	0.25	0.2	KEGG:00010	KEGG	Glycolysis / Gluconeogenesis	1139	2
h9	TRUE	0.000284161	26	16	5	0.3125	0.192308	KEGG:01230	KEGG	Biosynthesis of amino acids	1139	188
h9	TRUE	0.0428718	43	16	4	0.25	0.0930233	KEGG:01200	KEGG	Carbon metabolism	1139	184

## Sheet: 24h
query	significant	p_value	term_size	query_size	intersection_size	precision	recall	term_id	source	term_name	effective_domain_size	source_order
h24	TRUE	3.81677e-12	32	47	11	0.234043	0.34375	GO:0020005	GO:CC	symbiont-containing vacuole membrane	3770	833
h24	TRUE	4.16965e-12	56	47	13	0.276596	0.232143	GO:0065010	GO:CC	extracellular membrane-bounded organelle	3770	2398
h24	TRUE	4.16965e-12	56	47	13	0.276596	0.232143	GO:0020003	GO:CC	symbiont-containing vacuole	3770	831
h24	TRUE	5.3558e-12	57	47	13	0.276596	0.22807	GO:0043230	GO:CC	extracellular organelle	3770	1882
h24	TRUE	2.34008e-09	89	47	13	0.276596	0.146067	GO:0005576	GO:CC	extracellular region	3770	198
h24	TRUE	9.85257e-09	234	47	18	0.382979	0.0769231	GO:0033646	GO:CC	host intracellular part	3770	1436
h24	TRUE	9.85257e-09	234	47	18	0.382979	0.0769231	GO:0030430	GO:CC	host cell cytoplasm	3770	937
h24	TRUE	1.05876e-08	235	47	18	0.382979	0.0765957	GO:0043656	GO:CC	host intracellular region	3770	1937
h24	TRUE	3.90659e-08	221	47	17	0.361702	0.0769231	GO:0033655	GO:CC	host cell cytoplasm part	3770	1444
h24	TRUE	2.60579e-05	381	47	18	0.382979	0.0472441	GO:0033643	GO:CC	host cell part	3770	1433
h24	TRUE	3.44452e-05	388	47	18	0.382979	0.0463918	GO:0018995	GO:CC	host cellular component	3770	796
