# Supplementary material for: Why are iron chelators not as effective as artemisinin in killing malaria parasites?
Source: Parasit Vectors. 2026 May 13;19:275. doi: 10.1186/s13071-026-07373-6 (PMC13340282; doi:10.1186/s13071-026-07373-6)
Supplement: Supplementary file 2 — Additional file 2. Enrichment analysis of differentially expressed genes at 18 hours post-DHA and DFO treatment. [file 13071_2026_7373_MOESM2_ESM.zip › 18h DHA_enrichment analysis.xlsx]

## Sheet: 3h
query	significant	p_value	term_size	query_size	intersection_size	precision	recall	term_id	source	term_name	effective_domain_size	source_order
h3	TRUE	0.000729914	16	45	5	0.111111	0.3125	GO:0072526	GO:BP	pyridine-containing compound catabolic process	2929	17945
h3	TRUE	0.000729914	16	45	5	0.111111	0.3125	GO:0009137	GO:BP	purine nucleoside diphosphate catabolic process	2929	3341
h3	TRUE	0.000729914	16	45	5	0.111111	0.3125	GO:0009181	GO:BP	purine ribonucleoside diphosphate catabolic process	2929	3384
h3	TRUE	0.000729914	16	45	5	0.111111	0.3125	GO:0009191	GO:BP	ribonucleoside diphosphate catabolic process	2929	3394
h3	TRUE	0.000729914	16	45	5	0.111111	0.3125	GO:0006096	GO:BP	glycolytic process	2929	1976
h3	TRUE	0.000729914	16	45	5	0.111111	0.3125	GO:0019364	GO:BP	pyridine nucleotide catabolic process	2929	5917
h3	TRUE	0.000729914	16	45	5	0.111111	0.3125	GO:0046031	GO:BP	ADP metabolic process	2929	12206
h3	TRUE	0.000729914	16	45	5	0.111111	0.3125	GO:0046032	GO:BP	ADP catabolic process	2929	12207
h3	TRUE	0.00139931	18	45	5	0.111111	0.277778	GO:0009179	GO:BP	purine ribonucleoside diphosphate metabolic process	2929	3382
h3	TRUE	0.00139931	18	45	5	0.111111	0.277778	GO:0009134	GO:BP	nucleoside diphosphate catabolic process	2929	3338
h3	TRUE	0.00139931	18	45	5	0.111111	0.277778	GO:0009135	GO:BP	purine nucleoside diphosphate metabolic process	2929	3339
h3	TRUE	0.00187743	19	45	5	0.111111	0.263158	GO:0009185	GO:BP	ribonucleoside diphosphate metabolic process	2929	3388
h3	TRUE	0.00247472	20	45	5	0.111111	0.25	GO:0016052	GO:BP	carbohydrate catabolic process	2929	5144
h3	TRUE	0.00410816	22	45	5	0.111111	0.227273	GO:0006090	GO:BP	pyruvate metabolic process	2929	1973
h3	TRUE	0.00410816	22	45	5	0.111111	0.227273	GO:0009154	GO:BP	purine ribonucleotide catabolic process	2929	3358
h3	TRUE	3.70208e-06	9	49	5	0.102041	0.555556	GO:0000786	GO:CC	nucleosome	3770	93
h3	TRUE	0.0111073	38	49	5	0.102041	0.131579	GO:0022627	GO:CC	cytosolic small ribosomal subunit	3770	858
h3	TRUE	1.69416e-05	9	45	5	0.111111	0.555556	GO:0030527	GO:MF	structural constituent of chromatin	2976	3934
h3	TRUE	0.00139671	19	45	5	0.111111	0.263158	GO:0046982	GO:MF	protein heterodimerization activity	2976	6271
h3	TRUE	0.00891289	20	23	4	0.173913	0.2	KEGG:00010	KEGG	Glycolysis / Gluconeogenesis	1139	2
h3	TRUE	0.0253595	26	23	4	0.173913	0.153846	KEGG:01230	KEGG	Biosynthesis of amino acids	1139	188

## Sheet: 9h
query	significant	p_value	term_size	query_size	intersection_size	precision	recall	term_id	source	term_name	effective_domain_size	source_order
h9	TRUE	0.0108168	16	75	5	0.0666667	0.3125	GO:0072526	GO:BP	pyridine-containing compound catabolic process	2929	17945
h9	TRUE	0.0108168	16	75	5	0.0666667	0.3125	GO:0046031	GO:BP	ADP metabolic process	2929	12206
h9	TRUE	0.0108168	16	75	5	0.0666667	0.3125	GO:0009191	GO:BP	ribonucleoside diphosphate catabolic process	2929	3394
h9	TRUE	0.0108168	16	75	5	0.0666667	0.3125	GO:0046032	GO:BP	ADP catabolic process	2929	12207
h9	TRUE	0.0108168	16	75	5	0.0666667	0.3125	GO:0009181	GO:BP	purine ribonucleoside diphosphate catabolic process	2929	3384
h9	TRUE	0.0108168	16	75	5	0.0666667	0.3125	GO:0009137	GO:BP	purine nucleoside diphosphate catabolic process	2929	3341
h9	TRUE	0.0108168	16	75	5	0.0666667	0.3125	GO:0006096	GO:BP	glycolytic process	2929	1976
h9	TRUE	0.0108168	16	75	5	0.0666667	0.3125	GO:0019364	GO:BP	pyridine nucleotide catabolic process	2929	5917
h9	TRUE	0.0203823	18	75	5	0.0666667	0.277778	GO:0009179	GO:BP	purine ribonucleoside diphosphate metabolic process	2929	3382
h9	TRUE	0.0203823	18	75	5	0.0666667	0.277778	GO:0009134	GO:BP	nucleoside diphosphate catabolic process	2929	3338
h9	TRUE	0.0203823	18	75	5	0.0666667	0.277778	GO:0009135	GO:BP	purine nucleoside diphosphate metabolic process	2929	3339
h9	TRUE	0.0271121	19	75	5	0.0666667	0.263158	GO:0009185	GO:BP	ribonucleoside diphosphate metabolic process	2929	3388
h9	TRUE	0.0354314	20	75	5	0.0666667	0.25	GO:0016052	GO:BP	carbohydrate catabolic process	2929	5144
h9	TRUE	8.0055e-22	55	81	22	0.271605	0.4	GO:0022625	GO:CC	cytosolic large ribosomal subunit	3770	856
h9	TRUE	6.4182e-32	94	81	33	0.407407	0.351064	GO:0022626	GO:CC	cytosolic ribosome	3770	857
h9	TRUE	7.93736e-10	38	81	12	0.148148	0.315789	GO:0022627	GO:CC	cytosolic small ribosomal subunit	3770	858
h9	TRUE	2.74913e-09	52	81	13	0.160494	0.25	GO:0015935	GO:CC	small ribosomal subunit	3770	710
h9	TRUE	2.48947e-16	91	81	22	0.271605	0.241758	GO:0015934	GO:CC	large ribosomal subunit	3770	709
h9	TRUE	1.06235e-24	150	76	35	0.460526	0.233333	GO:0003735	GO:MF	structural constituent of ribosome	2976	353
h9	TRUE	0.0499571	38	76	6	0.0789474	0.157895	GO:0019843	GO:MF	rRNA binding	2976	3714
h9	TRUE	8.25812e-28	94	51	35	0.686275	0.37234	KEGG:03010	KEGG	Ribosome	1139	208

## Sheet: 24h
query	significant	p_value	term_size	query_size	intersection_size	precision	recall	term_id	source	term_name	effective_domain_size	source_order
h24	TRUE	0.045566	4	93	3	0.0322581	0.75	GO:0009065	GO:BP	glutamine family amino acid catabolic process	2929	3278
h24	TRUE	0.0360723	16	93	5	0.0537634	0.3125	GO:0009137	GO:BP	purine nucleoside diphosphate catabolic process	2929	3341
h24	TRUE	0.0360723	16	93	5	0.0537634	0.3125	GO:0006096	GO:BP	glycolytic process	2929	1976
h24	TRUE	0.0360723	16	93	5	0.0537634	0.3125	GO:0072526	GO:BP	pyridine-containing compound catabolic process	2929	17945
h24	TRUE	0.0360723	16	93	5	0.0537634	0.3125	GO:0009181	GO:BP	purine ribonucleoside diphosphate catabolic process	2929	3384
h24	TRUE	0.0360723	16	93	5	0.0537634	0.3125	GO:0046032	GO:BP	ADP catabolic process	2929	12207
h24	TRUE	0.0360723	16	93	5	0.0537634	0.3125	GO:0046031	GO:BP	ADP metabolic process	2929	12206
h24	TRUE	0.0360723	16	93	5	0.0537634	0.3125	GO:0009191	GO:BP	ribonucleoside diphosphate catabolic process	2929	3394
h24	TRUE	0.0360723	16	93	5	0.0537634	0.3125	GO:0019364	GO:BP	pyridine nucleotide catabolic process	2929	5917
h24	TRUE	0.000119773	41	93	10	0.107527	0.243902	GO:0002181	GO:BP	cytoplasmic translation	2929	736
h24	TRUE	0.0356407	25	93	6	0.0645161	0.24	GO:0000027	GO:BP	ribosomal large subunit assembly	2929	13
h24	TRUE	0.00157025	42	93	9	0.0967742	0.214286	GO:0042255	GO:BP	ribosome assembly	2929	10406
h24	TRUE	4.98733e-26	305	93	52	0.55914	0.170492	GO:0006412	GO:BP	translation	2929	2194
h24	TRUE	1.45157e-28	55	105	28	0.266667	0.509091	GO:0022625	GO:CC	cytosolic large ribosomal subunit	3770	856
h24	TRUE	1.46039e-46	94	105	45	0.428571	0.478723	GO:0022626	GO:CC	cytosolic ribosome	3770	857
h24	TRUE	5.29177e-17	38	105	18	0.171429	0.473684	GO:0022627	GO:CC	cytosolic small ribosomal subunit	3770	858
h24	TRUE	2.10059e-15	52	105	19	0.180952	0.365385	GO:0015935	GO:CC	small ribosomal subunit	3770	710
h24	TRUE	6.45592e-34	150	98	46	0.469388	0.306667	GO:0003735	GO:MF	structural constituent of ribosome	2976	353
h24	TRUE	1.24891e-29	193	98	47	0.479592	0.243523	GO:0005198	GO:MF	structural molecule activity	2976	1347
h24	TRUE	0.00339053	38	98	8	0.0816327	0.210526	GO:0019843	GO:MF	rRNA binding	2976	3714
h24	TRUE	6.07842e-40	94	63	46	0.730159	0.489362	KEGG:03010	KEGG	Ribosome	1139	208
