# Supplementary material for: Why are iron chelators not as effective as artemisinin in killing malaria parasites?
Source: Parasit Vectors. 2026 May 13;19:275. doi: 10.1186/s13071-026-07373-6 (PMC13340282; doi:10.1186/s13071-026-07373-6)
Supplement: Supplementary file 2 — Additional file 2. Enrichment analysis of differentially expressed genes at 18 hours post-DHA and DFO treatment. [file 13071_2026_7373_MOESM2_ESM.zip › 18h DFO_enrichment analysis.xlsx]

## Sheet: 9h
query	significant	p_value	term_size	query_size	intersection_size	precision	recall	term_id	source	term_name	effective_domain_size	source_order
h9	TRUE	8.77325e-07	9	38	5	0.131579	0.555556	GO:0000786	GO:CC	nucleosome	3770	93
h9	TRUE	0.000641359	49	38	6	0.157895	0.122449	GO:0000785	GO:CC	chromatin	3770	92
h9	TRUE	0.00558895	71	38	6	0.157895	0.084507	GO:0032993	GO:CC	protein-DNA complex	3770	1342
h9	TRUE	0.0219593	129	38	7	0.184211	0.0542636	GO:0005694	GO:CC	chromosome	3770	284
h9	TRUE	1.70762e-06	9	31	5	0.16129	0.555556	GO:0030527	GO:MF	structural constituent of chromatin	2976	3934
h9	TRUE	0.00014646	19	31	5	0.16129	0.263158	GO:0046982	GO:MF	protein heterodimerization activity	2976	6271
h9	TRUE	0.000855591	46	31	6	0.193548	0.130435	GO:0046983	GO:MF	protein dimerization activity	2976	6272
h9	TRUE	0.0154932	193	31	9	0.290323	0.0466321	GO:0005198	GO:MF	structural molecule activity	2976	1347
h9	TRUE	0.0498531	3	31	2	0.0645161	0.666667	GO:0031492	GO:MF	nucleosomal DNA binding	2976	4132

## Sheet: 24h
query	significant	p_value	term_size	query_size	intersection_size	precision	recall	term_id	source	term_name	effective_domain_size	source_order
h24	TRUE	0.030316	66	22	5	0.227273	0.0757576	GO:0006325	GO:BP	chromatin organization	2929	2145
h24	TRUE	0.00334767	9	29	3	0.103448	0.333333	GO:0000786	GO:CC	nucleosome	3770	93
h24	TRUE	0.00450303	89	29	6	0.206897	0.0674157	GO:0005576	GO:CC	extracellular region	3770	198
h24	TRUE	0.00548127	56	29	5	0.172414	0.0892857	GO:0020003	GO:CC	symbiont-containing vacuole	3770	831
h24	TRUE	0.00548127	56	29	5	0.172414	0.0892857	GO:0065010	GO:CC	extracellular membrane-bounded organelle	3770	2398
h24	TRUE	0.00597629	57	29	5	0.172414	0.0877193	GO:0043230	GO:CC	extracellular organelle	3770	1882
h24	TRUE	0.0473145	49	29	4	0.137931	0.0816327	GO:0000785	GO:CC	chromatin	3770	92
h24	TRUE	0.00642583	9	24	3	0.125	0.333333	GO:0030527	GO:MF	structural constituent of chromatin	2976	3934
