# Supplementary material for: Why are iron chelators not as effective as artemisinin in killing malaria parasites?
Source: Parasit Vectors. 2026 May 13;19:275. doi: 10.1186/s13071-026-07373-6 (PMC13340282; doi:10.1186/s13071-026-07373-6)
Supplement: Supplementary file 3 — Additional file 3. Enrichment analysis of differentially expressed genes at 24 hours post-DHA and DFO treatment. [file 13071_2026_7373_MOESM3_ESM.zip › 24h DHA_enrichment analysis.xlsx]

## Sheet: 3h
query	significant	p_value	term_size	query_size	intersection_size	precision	recall	term_id	source	term_name	effective_domain_size	source_order
h3	TRUE	7.58021e-05	16	203	9	0.044335	0.5625	GO:0046031	GO:BP	ADP metabolic process	2929	12206
h3	TRUE	7.58021e-05	16	203	9	0.044335	0.5625	GO:0006096	GO:BP	glycolytic process	2929	1976
h3	TRUE	7.58021e-05	16	203	9	0.044335	0.5625	GO:0046032	GO:BP	ADP catabolic process	2929	12207
h3	TRUE	7.58021e-05	16	203	9	0.044335	0.5625	GO:0072526	GO:BP	pyridine-containing compound catabolic process	2929	17945
h3	TRUE	7.58021e-05	16	203	9	0.044335	0.5625	GO:0009137	GO:BP	purine nucleoside diphosphate catabolic process	2929	3341
h3	TRUE	7.58021e-05	16	203	9	0.044335	0.5625	GO:0019364	GO:BP	pyridine nucleotide catabolic process	2929	5917
h3	TRUE	7.58021e-05	16	203	9	0.044335	0.5625	GO:0009181	GO:BP	purine ribonucleoside diphosphate catabolic process	2929	3384
h3	TRUE	7.58021e-05	16	203	9	0.044335	0.5625	GO:0009191	GO:BP	ribonucleoside diphosphate catabolic process	2929	3394
h3	TRUE	0.0498635	9	203	5	0.0246305	0.555556	GO:0034728	GO:BP	nucleosome organization	2929	9025
h3	TRUE	0.000284881	18	203	9	0.044335	0.5	GO:0009135	GO:BP	purine nucleoside diphosphate metabolic process	2929	3339
h3	TRUE	0.000284881	18	203	9	0.044335	0.5	GO:0009134	GO:BP	nucleoside diphosphate catabolic process	2929	3338
h3	TRUE	0.000284881	18	203	9	0.044335	0.5	GO:0009179	GO:BP	purine ribonucleoside diphosphate metabolic process	2929	3382
h3	TRUE	0.000374051	9	224	6	0.0267857	0.666667	GO:0000786	GO:CC	nucleosome	3770	93
h3	TRUE	0.0208099	6	224	4	0.0178571	0.666667	GO:0005788	GO:CC	endoplasmic reticulum lumen	3770	353
h3	TRUE	6.84879e-14	55	224	24	0.107143	0.436364	GO:0022625	GO:CC	cytosolic large ribosomal subunit	3770	856
h3	TRUE	1.46473e-07	38	224	15	0.0669643	0.394737	GO:0022627	GO:CC	cytosolic small ribosomal subunit	3770	858
h3	TRUE	0.00142929	9	222	6	0.027027	0.666667	GO:0030527	GO:MF	structural constituent of chromatin	2976	3934
h3	TRUE	0.012973	12	222	6	0.027027	0.5	GO:0019900	GO:MF	kinase binding	2976	3729
h3	TRUE	0.000113099	26	222	11	0.0495495	0.423077	GO:0042393	GO:MF	histone binding	2976	5610
h3	TRUE	0.00352951	20	104	8	0.0769231	0.4	KEGG:00010	KEGG	Glycolysis / Gluconeogenesis	1139	2
h3	TRUE	4.34997e-16	94	104	37	0.355769	0.393617	KEGG:03010	KEGG	Ribosome	1139	208

## Sheet: 9h
query	significant	p_value	term_size	query_size	intersection_size	precision	recall	term_id	source	term_name	effective_domain_size	source_order
h9	TRUE	0.000800153	16	266	9	0.0338346	0.5625	GO:0009181	GO:BP	purine ribonucleoside diphosphate catabolic process	2929	3384
h9	TRUE	0.000800153	16	266	9	0.0338346	0.5625	GO:0009191	GO:BP	ribonucleoside diphosphate catabolic process	2929	3394
h9	TRUE	0.000800153	16	266	9	0.0338346	0.5625	GO:0046032	GO:BP	ADP catabolic process	2929	12207
h9	TRUE	0.000800153	16	266	9	0.0338346	0.5625	GO:0046031	GO:BP	ADP metabolic process	2929	12206
h9	TRUE	0.000800153	16	266	9	0.0338346	0.5625	GO:0006096	GO:BP	glycolytic process	2929	1976
h9	TRUE	0.000800153	16	266	9	0.0338346	0.5625	GO:0009137	GO:BP	purine nucleoside diphosphate catabolic process	2929	3341
h9	TRUE	0.000800153	16	266	9	0.0338346	0.5625	GO:0072526	GO:BP	pyridine-containing compound catabolic process	2929	17945
h9	TRUE	0.000800153	16	266	9	0.0338346	0.5625	GO:0019364	GO:BP	pyridine nucleotide catabolic process	2929	5917
h9	TRUE	8.89009e-11	41	266	22	0.0827068	0.536585	GO:0002181	GO:BP	cytoplasmic translation	2929	736
h9	TRUE	0.00288548	18	266	9	0.0338346	0.5	GO:0009179	GO:BP	purine ribonucleoside diphosphate metabolic process	2929	3382
h9	TRUE	0.00288548	18	266	9	0.0338346	0.5	GO:0009135	GO:BP	purine nucleoside diphosphate metabolic process	2929	3339
h9	TRUE	0.00288548	18	266	9	0.0338346	0.5	GO:0009134	GO:BP	nucleoside diphosphate catabolic process	2929	3338
h9	TRUE	0.017591	5	285	4	0.0140351	0.8	GO:0005853	GO:CC	eukaryotic translation elongation factor 1 complex	3770	397
h9	TRUE	5.64119e-29	55	285	38	0.133333	0.690909	GO:0022625	GO:CC	cytosolic large ribosomal subunit	3770	856
h9	TRUE	0.0496306	6	285	4	0.0140351	0.666667	GO:0005788	GO:CC	endoplasmic reticulum lumen	3770	353
h9	TRUE	8.05777e-47	94	285	62	0.217544	0.659574	GO:0022626	GO:CC	cytosolic ribosome	3770	857
h9	TRUE	8.65122e-18	38	285	25	0.0877193	0.657895	GO:0022627	GO:CC	cytosolic small ribosomal subunit	3770	858
h9	TRUE	2.22638e-05	26	287	13	0.0452962	0.5	GO:0042393	GO:MF	histone binding	2976	5610
h9	TRUE	0.0058112	20	287	9	0.0313589	0.45	GO:0140662	GO:MF	ATP-dependent protein folding chaperone	2976	10565
h9	TRUE	1.93507e-24	150	287	62	0.216028	0.413333	GO:0003735	GO:MF	structural constituent of ribosome	2976	353
h9	TRUE	1.79385e-37	94	142	62	0.43662	0.659574	KEGG:03010	KEGG	Ribosome	1139	208

## Sheet: 24h
query	significant	p_value	term_size	query_size	intersection_size	precision	recall	term_id	source	term_name	effective_domain_size	source_order
h24	TRUE	0.0037243	16	314	9	0.0286624	0.5625	GO:0006096	GO:BP	glycolytic process	2929	1976
h24	TRUE	0.0037243	16	314	9	0.0286624	0.5625	GO:0009191	GO:BP	ribonucleoside diphosphate catabolic process	2929	3394
h24	TRUE	0.0037243	16	314	9	0.0286624	0.5625	GO:0009181	GO:BP	purine ribonucleoside diphosphate catabolic process	2929	3384
h24	TRUE	0.0037243	16	314	9	0.0286624	0.5625	GO:0009137	GO:BP	purine nucleoside diphosphate catabolic process	2929	3341
h24	TRUE	0.0037243	16	314	9	0.0286624	0.5625	GO:0046031	GO:BP	ADP metabolic process	2929	12206
h24	TRUE	0.0037243	16	314	9	0.0286624	0.5625	GO:0046032	GO:BP	ADP catabolic process	2929	12207
h24	TRUE	0.0037243	16	314	9	0.0286624	0.5625	GO:0072526	GO:BP	pyridine-containing compound catabolic process	2929	17945
h24	TRUE	0.0037243	16	314	9	0.0286624	0.5625	GO:0019364	GO:BP	pyridine nucleotide catabolic process	2929	5917
h24	TRUE	2.98433e-10	41	314	23	0.0732484	0.560976	GO:0002181	GO:BP	cytoplasmic translation	2929	736
h24	TRUE	0.0130084	18	314	9	0.0286624	0.5	GO:0009135	GO:BP	purine nucleoside diphosphate metabolic process	2929	3339
h24	TRUE	0.0130084	18	314	9	0.0286624	0.5	GO:0009134	GO:BP	nucleoside diphosphate catabolic process	2929	3338
h24	TRUE	0.0130084	18	314	9	0.0286624	0.5	GO:0009179	GO:BP	purine ribonucleoside diphosphate metabolic process	2929	3382
h24	TRUE	0.0395532	5	352	4	0.0113636	0.8	GO:0005853	GO:CC	eukaryotic translation elongation factor 1 complex	3770	397
h24	TRUE	8.14787e-27	55	352	39	0.110795	0.709091	GO:0022625	GO:CC	cytosolic large ribosomal subunit	3770	856
h24	TRUE	3.84606e-42	94	352	63	0.178977	0.670213	GO:0022626	GO:CC	cytosolic ribosome	3770	857
h24	TRUE	1.60789e-15	38	352	25	0.0710227	0.657895	GO:0022627	GO:CC	cytosolic small ribosomal subunit	3770	858
h24	TRUE	1.02035e-15	91	352	39	0.110795	0.428571	GO:0015934	GO:CC	large ribosomal subunit	3770	709
h24	TRUE	0.000420748	20	344	11	0.0319767	0.55	GO:0140662	GO:MF	ATP-dependent protein folding chaperone	2976	10565
h24	TRUE	2.41953e-05	26	344	14	0.0406977	0.538462	GO:0042393	GO:MF	histone binding	2976	5610
h24	TRUE	1.33675e-20	150	344	63	0.18314	0.42	GO:0003735	GO:MF	structural constituent of ribosome	2976	353
h24	TRUE	1.0566e-34	94	161	63	0.391304	0.670213	KEGG:03010	KEGG	Ribosome	1139	208
