# Supplementary material for: Why are iron chelators not as effective as artemisinin in killing malaria parasites?
Source: Parasit Vectors. 2026 May 13;19:275. doi: 10.1186/s13071-026-07373-6 (PMC13340282; doi:10.1186/s13071-026-07373-6)
Supplement: Supplementary file 3 — Additional file 3. Enrichment analysis of differentially expressed genes at 24 hours post-DHA and DFO treatment. [file 13071_2026_7373_MOESM3_ESM.zip › 24h DFO_enrichment analysis.xlsx]

## Sheet: 9h
query	significant	p_value	term_size	query_size	intersection_size	precision	recall	term_id	source	term_name	effective_domain_size	source_order
h9	TRUE	0.0360723	16	93	5	0.0537634	0.3125	GO:0019364	GO:BP	pyridine nucleotide catabolic process	2929	5917
h9	TRUE	0.0360723	16	93	5	0.0537634	0.3125	GO:0009137	GO:BP	purine nucleoside diphosphate catabolic process	2929	3341
h9	TRUE	0.0360723	16	93	5	0.0537634	0.3125	GO:0046032	GO:BP	ADP catabolic process	2929	12207
h9	TRUE	0.0360723	16	93	5	0.0537634	0.3125	GO:0046031	GO:BP	ADP metabolic process	2929	12206
h9	TRUE	0.0360723	16	93	5	0.0537634	0.3125	GO:0006096	GO:BP	glycolytic process	2929	1976
h9	TRUE	0.0360723	16	93	5	0.0537634	0.3125	GO:0009191	GO:BP	ribonucleoside diphosphate catabolic process	2929	3394
h9	TRUE	0.0360723	16	93	5	0.0537634	0.3125	GO:0072526	GO:BP	pyridine-containing compound catabolic process	2929	17945
h9	TRUE	0.0360723	16	93	5	0.0537634	0.3125	GO:0009181	GO:BP	purine ribonucleoside diphosphate catabolic process	2929	3384
h9	TRUE	0.0277924	24	93	6	0.0645161	0.25	GO:0006195	GO:BP	purine nucleotide catabolic process	2929	2044
h9	TRUE	0.0451571	26	93	6	0.0645161	0.230769	GO:0072523	GO:BP	purine-containing compound catabolic process	2929	17942
h9	TRUE	0.0451571	26	93	6	0.0645161	0.230769	GO:0009166	GO:BP	nucleotide catabolic process	2929	3369
h9	TRUE	0.00126659	41	93	9	0.0967742	0.219512	GO:0002181	GO:BP	cytoplasmic translation	2929	736
h9	TRUE	6.13499e-09	38	97	12	0.123711	0.315789	GO:0022627	GO:CC	cytosolic small ribosomal subunit	3770	858
h9	TRUE	8.36286e-22	94	97	28	0.28866	0.297872	GO:0022626	GO:CC	cytosolic ribosome	3770	857
h9	TRUE	1.27672e-11	55	97	16	0.164948	0.290909	GO:0022625	GO:CC	cytosolic large ribosomal subunit	3770	856
h9	TRUE	3.47657e-07	52	97	12	0.123711	0.230769	GO:0015935	GO:CC	small ribosomal subunit	3770	710
h9	TRUE	1.83837e-16	142	97	28	0.28866	0.197183	GO:0044391	GO:CC	ribosomal subunit	3770	2076
h9	TRUE	2.58915e-13	150	94	28	0.297872	0.186667	GO:0003735	GO:MF	structural constituent of ribosome	2976	353
h9	TRUE	5.9401e-15	193	94	33	0.351064	0.170984	GO:0005198	GO:MF	structural molecule activity	2976	1347
h9	TRUE	2.20194e-16	94	56	28	0.5	0.297872	KEGG:03010	KEGG	Ribosome	1139	208
h9	TRUE	0.024285	26	56	6	0.107143	0.230769	KEGG:01230	KEGG	Biosynthesis of amino acids	1139	188

## Sheet: 24h
query	significant	p_value	term_size	query_size	intersection_size	precision	recall	term_id	source	term_name	effective_domain_size	source_order
h24	TRUE	0.0118709	6	120	4	0.0333333	0.666667	GO:1902975	GO:BP	mitotic DNA replication initiation	2929	23231
h24	TRUE	0.0118709	6	120	4	0.0333333	0.666667	GO:0006267	GO:BP	pre-replicative complex assembly involved in nuclear cell cycle DNA replication	2929	2103
h24	TRUE	0.0118709	6	120	4	0.0333333	0.666667	GO:1902299	GO:BP	pre-replicative complex assembly involved in cell cycle DNA replication	2929	22733
h24	TRUE	0.0118709	6	120	4	0.0333333	0.666667	GO:1902315	GO:BP	nuclear cell cycle DNA replication initiation	2929	22744
h24	TRUE	0.0118709	6	120	4	0.0333333	0.666667	GO:0036388	GO:BP	pre-replicative complex assembly	2929	9925
h24	TRUE	0.0118709	6	120	4	0.0333333	0.666667	GO:1902292	GO:BP	cell cycle DNA replication initiation	2929	22727
h24	TRUE	0.00369194	9	120	5	0.0416667	0.555556	GO:1902969	GO:BP	mitotic DNA replication	2929	23225
h24	TRUE	0.000992212	12	120	6	0.05	0.5	GO:0044786	GO:BP	cell cycle DNA replication	2929	11546
h24	TRUE	0.012667	11	120	5	0.0416667	0.454545	GO:0033260	GO:BP	nuclear DNA replication	2929	8384
h24	TRUE	0.00485485	15	120	6	0.05	0.4	GO:0034976	GO:BP	response to endoplasmic reticulum stress	2929	9048
h24	TRUE	0.0176417	55	120	10	0.0833333	0.181818	GO:1903047	GO:BP	mitotic cell cycle process	2929	23301
h24	TRUE	0.00357495	90	120	14	0.116667	0.155556	GO:0071824	GO:BP	protein-DNA complex organization	2929	17433
h24	TRUE	0.017719	78	120	12	0.1	0.153846	GO:0000278	GO:BP	mitotic cell cycle	2929	77
h24	TRUE	0.0446429	73	120	11	0.0916667	0.150685	GO:0006260	GO:BP	DNA replication	2929	2098
h24	TRUE	0.00213373	6	131	4	0.0305344	0.666667	GO:0005788	GO:CC	endoplasmic reticulum lumen	3770	353
h24	TRUE	0.0165154	9	131	4	0.0305344	0.444444	GO:0042555	GO:CC	MCM complex	3770	1786
h24	TRUE	0.0250744	49	131	8	0.0610687	0.163265	GO:0000785	GO:CC	chromatin	3770	92
h24	TRUE	0.0148821	71	131	10	0.0763359	0.140845	GO:0032993	GO:CC	protein-DNA complex	3770	1342
h24	TRUE	0.00121713	19	127	7	0.0551181	0.368421	GO:0046982	GO:MF	protein heterodimerization activity	2976	6271
h24	TRUE	0.0325564	14	127	5	0.0393701	0.357143	GO:0003688	GO:MF	DNA replication origin binding	2976	330
h24	TRUE	0.0390394	27	58	6	0.103448	0.222222	KEGG:03030	KEGG	DNA replication	1139	214
