# Supplementary material for: Why are iron chelators not as effective as artemisinin in killing malaria parasites?
Source: Parasit Vectors. 2026 May 13;19:275. doi: 10.1186/s13071-026-07373-6 (PMC13340282; doi:10.1186/s13071-026-07373-6)
Supplement: Supplementary file 4 — Additional file 4. Enrichment analysis of differentially expressed genes at 30 hours post-DHA and DFO treatment. [file 13071_2026_7373_MOESM4_ESM.zip › 30h DHA_enrichment analysis.xlsx]

## Sheet: 3h
query	significant	p_value	term_size	query_size	intersection_size	precision	recall	term_id	source	term_name	effective_domain_size	source_order
h3	TRUE	0.00557515	9	234	6	0.025641	0.666667	GO:0002440	GO:BP	production of molecular mediator of immune response	2929	970
h3	TRUE	0.0477063	8	234	5	0.0213675	0.625	GO:0002377	GO:BP	immunoglobulin production	2929	914
h3	TRUE	0.000446201	13	234	8	0.034188	0.615385	GO:0002682	GO:BP	regulation of immune system process	2929	1207
h3	TRUE	0.00355031	12	234	7	0.0299145	0.583333	GO:0050776	GO:BP	regulation of immune response	2929	13679
h3	TRUE	0.000969763	14	234	8	0.034188	0.571429	GO:0006955	GO:BP	immune response	2929	2617
h3	TRUE	0.0019357	15	234	8	0.034188	0.533333	GO:0002376	GO:BP	immune system process	2929	913
h3	TRUE	0.00097609	18	234	9	0.0384615	0.5	GO:0009134	GO:BP	nucleoside diphosphate catabolic process	2929	3338
h3	TRUE	0.00360638	16	234	8	0.034188	0.5	GO:0072526	GO:BP	pyridine-containing compound catabolic process	2929	17945
h3	TRUE	0.00360638	16	234	8	0.034188	0.5	GO:0009137	GO:BP	purine nucleoside diphosphate catabolic process	2929	3341
h3	TRUE	0.00360638	16	234	8	0.034188	0.5	GO:0019364	GO:BP	pyridine nucleotide catabolic process	2929	5917
h3	TRUE	0.00360638	16	234	8	0.034188	0.5	GO:0046032	GO:BP	ADP catabolic process	2929	12207
h3	TRUE	0.00360638	16	234	8	0.034188	0.5	GO:0046031	GO:BP	ADP metabolic process	2929	12206
h3	TRUE	0.00360638	16	234	8	0.034188	0.5	GO:0009191	GO:BP	ribonucleoside diphosphate catabolic process	2929	3394
h3	TRUE	0.00145144	6	274	5	0.0182482	0.833333	GO:0005788	GO:CC	endoplasmic reticulum lumen	3770	353
h3	TRUE	0.0253689	9	274	5	0.0182482	0.555556	GO:0000786	GO:CC	nucleosome	3770	93
h3	TRUE	0.0477366	10	274	5	0.0182482	0.5	GO:0008540	GO:CC	proteasome regulatory particle, base subcomplex	3770	511
h3	TRUE	0.0391623	5	255	4	0.0156863	0.8	GO:0016725	GO:MF	oxidoreductase activity, acting on CH or CH2 groups	2976	2930
h3	TRUE	0.0136117	19	255	8	0.0313725	0.421053	GO:0046982	GO:MF	protein heterodimerization activity	2976	6271
h3	TRUE	0.00024442	35	113	13	0.115044	0.371429	KEGG:03050	KEGG	Proteasome	1139	216
h3	TRUE	0.0479963	20	113	7	0.0619469	0.35	KEGG:00010	KEGG	Glycolysis / Gluconeogenesis	1139	2
h3	TRUE	2.64909e-10	94	113	32	0.283186	0.340426	KEGG:03010	KEGG	Ribosome	1139	208

## Sheet: 9h
query	significant	p_value	term_size	query_size	intersection_size	precision	recall	term_id	source	term_name	effective_domain_size	source_order
h9	TRUE	0.00886859	13	346	8	0.0231214	0.615385	GO:0002682	GO:BP	regulation of immune system process	2929	1207
h9	TRUE	0.0474137	12	346	7	0.0202312	0.583333	GO:0050776	GO:BP	regulation of immune response	2929	13679
h9	TRUE	0.0185776	14	346	8	0.0231214	0.571429	GO:0006955	GO:BP	immune response	2929	2617
h9	TRUE	0.0072904	16	346	9	0.0260116	0.5625	GO:0009181	GO:BP	purine ribonucleoside diphosphate catabolic process	2929	3384
h9	TRUE	0.0072904	16	346	9	0.0260116	0.5625	GO:0006096	GO:BP	glycolytic process	2929	1976
h9	TRUE	0.0072904	16	346	9	0.0260116	0.5625	GO:0009137	GO:BP	purine nucleoside diphosphate catabolic process	2929	3341
h9	TRUE	0.0072904	16	346	9	0.0260116	0.5625	GO:0072526	GO:BP	pyridine-containing compound catabolic process	2929	17945
h9	TRUE	0.0072904	16	346	9	0.0260116	0.5625	GO:0009191	GO:BP	ribonucleoside diphosphate catabolic process	2929	3394
h9	TRUE	0.0072904	16	346	9	0.0260116	0.5625	GO:0019364	GO:BP	pyridine nucleotide catabolic process	2929	5917
h9	TRUE	0.0072904	16	346	9	0.0260116	0.5625	GO:0046032	GO:BP	ADP catabolic process	2929	12207
h9	TRUE	0.0072904	16	346	9	0.0260116	0.5625	GO:0046031	GO:BP	ADP metabolic process	2929	12206
h9	TRUE	0.00286445	18	346	10	0.0289017	0.555556	GO:0009134	GO:BP	nucleoside diphosphate catabolic process	2929	3338
h9	TRUE	0.00643166	6	393	5	0.0127226	0.833333	GO:0005788	GO:CC	endoplasmic reticulum lumen	3770	353
h9	TRUE	4.3084e-21	55	393	36	0.0916031	0.654545	GO:0022625	GO:CC	cytosolic large ribosomal subunit	3770	856
h9	TRUE	8.71273e-33	94	393	58	0.147583	0.617021	GO:0022626	GO:CC	cytosolic ribosome	3770	857
h9	TRUE	4.89495e-12	38	393	23	0.0585242	0.605263	GO:0022627	GO:CC	cytosolic small ribosomal subunit	3770	858
h9	TRUE	0.00049804	26	367	13	0.0354223	0.5	GO:0042393	GO:MF	histone binding	2976	5610
h9	TRUE	3.67826e-18	150	367	62	0.168937	0.413333	GO:0003735	GO:MF	structural constituent of ribosome	2976	353
h9	TRUE	1.4382e-28	94	161	58	0.360248	0.617021	KEGG:03010	KEGG	Ribosome	1139	208
h9	TRUE	0.0341664	14	161	7	0.0434783	0.5	KEGG:00480	KEGG	Glutathione metabolism	1139	61
h9	TRUE	0.000578853	35	161	15	0.0931677	0.428571	KEGG:03050	KEGG	Proteasome	1139	216

## Sheet: 24h
query	significant	p_value	term_size	query_size	intersection_size	precision	recall	term_id	source	term_name	effective_domain_size	source_order
h24	TRUE	0.0168121	13	384	8	0.0208333	0.615385	GO:0002682	GO:BP	regulation of immune system process	2929	1207
h24	TRUE	0.0347707	14	384	8	0.0208333	0.571429	GO:0006955	GO:BP	immune response	2929	2617
h24	TRUE	0.000885216	32	384	15	0.0390625	0.46875	GO:0065004	GO:BP	protein-DNA complex assembly	2929	16382
h24	TRUE	0.00155444	41	384	17	0.0442708	0.414634	GO:0002181	GO:BP	cytoplasmic translation	2929	736
h24	TRUE	0.0380796	46	384	16	0.0416667	0.347826	GO:0006302	GO:BP	double-strand break repair	2929	2130
h24	TRUE	3.3153e-05	90	384	31	0.0807292	0.344444	GO:0071824	GO:BP	protein-DNA complex organization	2929	17433
h24	TRUE	0.00139752	71	384	24	0.0625	0.338028	GO:0010498	GO:BP	proteasomal protein catabolic process	2929	4224
h24	TRUE	3.77873e-06	110	384	37	0.0963542	0.336364	GO:0006511	GO:BP	ubiquitin-dependent protein catabolic process	2929	2261
h24	TRUE	3.15135e-06	114	384	38	0.0989583	0.333333	GO:0019941	GO:BP	modification-dependent protein catabolic process	2929	6301
h24	TRUE	1.31995e-07	140	384	46	0.119792	0.328571	GO:0051603	GO:BP	proteolysis involved in protein catabolic process	2929	14275
h24	TRUE	0.00933734	64	384	21	0.0546875	0.328125	GO:0043161	GO:BP	proteasome-mediated ubiquitin-dependent protein catabolic process	2929	10914
h24	TRUE	1.1948e-05	119	384	38	0.0989583	0.319328	GO:0043632	GO:BP	modification-dependent macromolecule catabolic process	2929	11169
h24	TRUE	0.0126722	6	438	5	0.0114155	0.833333	GO:0005788	GO:CC	endoplasmic reticulum lumen	3770	353
h24	TRUE	4.69009e-17	55	438	34	0.0776256	0.618182	GO:0022625	GO:CC	cytosolic large ribosomal subunit	3770	856
h24	TRUE	0.0373327	10	438	6	0.0136986	0.6	GO:0008540	GO:CC	proteasome regulatory particle, base subcomplex	3770	511
h24	TRUE	1.40681e-25	94	438	54	0.123288	0.574468	GO:0022626	GO:CC	cytosolic ribosome	3770	857
h24	TRUE	0.00152304	26	408	13	0.0318627	0.5	GO:0042393	GO:MF	histone binding	2976	5610
h24	TRUE	5.60449e-13	150	408	58	0.142157	0.386667	GO:0003735	GO:MF	structural constituent of ribosome	2976	353
h24	TRUE	2.17506e-24	94	159	54	0.339623	0.574468	KEGG:03010	KEGG	Ribosome	1139	208
h24	TRUE	0.0335589	14	159	7	0.0440252	0.5	KEGG:00480	KEGG	Glutathione metabolism	1139	61
h24	TRUE	1.55839e-05	35	159	17	0.106918	0.485714	KEGG:03050	KEGG	Proteasome	1139	216
