# Supplementary material for: Why are iron chelators not as effective as artemisinin in killing malaria parasites?
Source: Parasit Vectors. 2026 May 13;19:275. doi: 10.1186/s13071-026-07373-6 (PMC13340282; doi:10.1186/s13071-026-07373-6)
Supplement: Supplementary file 4 — Additional file 4. Enrichment analysis of differentially expressed genes at 30 hours post-DHA and DFO treatment. [file 13071_2026_7373_MOESM4_ESM.zip › 30h DFO_enrichment analysis.xlsx]

## Sheet: 3h
query	significant	p_value	term_size	query_size	intersection_size	precision	recall	term_id	source	term_name	effective_domain_size	source_order
h3	TRUE	0.000650749	5	4	2	0.5	0.4	GO:0008143	GO:MF	poly(A) binding	2976	1578
h3	TRUE	0.000650749	5	4	2	0.5	0.4	GO:0070717	GO:MF	poly-purine tract binding	2976	8708
h3	TRUE	0.00428147	12	4	2	0.5	0.166667	GO:0003727	GO:MF	single-stranded RNA binding	2976	350
h3	TRUE	0.0380707	25	4	2	0.5	0.08	KEGG:03015	KEGG	mRNA surveillance pathway	1139	210
h3	TRUE	0.0411943	26	4	2	0.5	0.0769231	KEGG:01230	KEGG	Biosynthesis of amino acids	1139	188

## Sheet: 9h
query	significant	p_value	term_size	query_size	intersection_size	precision	recall	term_id	source	term_name	effective_domain_size	source_order
h9	TRUE	1.39016e-05	16	232	10	0.0431034	0.625	GO:0006096	GO:BP	glycolytic process	2929	1976
h9	TRUE	1.39016e-05	16	232	10	0.0431034	0.625	GO:0009191	GO:BP	ribonucleoside diphosphate catabolic process	2929	3394
h9	TRUE	1.39016e-05	16	232	10	0.0431034	0.625	GO:0019364	GO:BP	pyridine nucleotide catabolic process	2929	5917
h9	TRUE	1.39016e-05	16	232	10	0.0431034	0.625	GO:0009181	GO:BP	purine ribonucleoside diphosphate catabolic process	2929	3384
h9	TRUE	1.39016e-05	16	232	10	0.0431034	0.625	GO:0072526	GO:BP	pyridine-containing compound catabolic process	2929	17945
h9	TRUE	1.39016e-05	16	232	10	0.0431034	0.625	GO:0009137	GO:BP	purine nucleoside diphosphate catabolic process	2929	3341
h9	TRUE	1.39016e-05	16	232	10	0.0431034	0.625	GO:0046032	GO:BP	ADP catabolic process	2929	12207
h9	TRUE	1.39016e-05	16	232	10	0.0431034	0.625	GO:0046031	GO:BP	ADP metabolic process	2929	12206
h9	TRUE	6.58423e-05	18	232	10	0.0431034	0.555556	GO:0009135	GO:BP	purine nucleoside diphosphate metabolic process	2929	3339
h9	TRUE	6.58423e-05	18	232	10	0.0431034	0.555556	GO:0009179	GO:BP	purine ribonucleoside diphosphate metabolic process	2929	3382
h9	TRUE	6.58423e-05	18	232	10	0.0431034	0.555556	GO:0009134	GO:BP	nucleoside diphosphate catabolic process	2929	3338
h9	TRUE	1.78412e-05	20	232	11	0.0474138	0.55	GO:0016052	GO:BP	carbohydrate catabolic process	2929	5144
h9	TRUE	0.000129416	19	232	10	0.0431034	0.526316	GO:0009185	GO:BP	ribonucleoside diphosphate metabolic process	2929	3388
h9	TRUE	8.4088e-32	55	263	39	0.148289	0.709091	GO:0022625	GO:CC	cytosolic large ribosomal subunit	3770	856
h9	TRUE	4.93966e-20	38	263	26	0.0988593	0.684211	GO:0022627	GO:CC	cytosolic small ribosomal subunit	3770	858
h9	TRUE	3.64338e-52	94	263	64	0.243346	0.680851	GO:0022626	GO:CC	cytosolic ribosome	3770	857
h9	TRUE	0.0462191	6	263	4	0.0152091	0.666667	GO:0005788	GO:CC	endoplasmic reticulum lumen	3770	353
h9	TRUE	1.78931e-30	150	247	64	0.259109	0.426667	GO:0003735	GO:MF	structural constituent of ribosome	2976	353
h9	TRUE	3.80235e-30	193	247	72	0.291498	0.373057	GO:0005198	GO:MF	structural molecule activity	2976	1347
h9	TRUE	1.77059e-40	94	141	64	0.453901	0.680851	KEGG:03010	KEGG	Ribosome	1139	208
h9	TRUE	0.00713206	20	141	9	0.0638298	0.45	KEGG:00010	KEGG	Glycolysis / Gluconeogenesis	1139	2

## Sheet: 24h
query	significant	p_value	term_size	query_size	intersection_size	precision	recall	term_id	source	term_name	effective_domain_size	source_order
h24	TRUE	0.00412529	9	224	6	0.0267857	0.666667	GO:0002440	GO:BP	production of molecular mediator of immune response	2929	970
h24	TRUE	0.0369011	8	224	5	0.0223214	0.625	GO:0002377	GO:BP	immunoglobulin production	2929	914
h24	TRUE	0.0168107	15	224	7	0.03125	0.466667	GO:0010499	GO:BP	proteasomal ubiquitin-independent protein catabolic process	2929	4225
h24	TRUE	0.0102307	41	224	12	0.0535714	0.292683	GO:0002181	GO:BP	cytoplasmic translation	2929	736
h24	TRUE	0.0114721	140	224	25	0.111607	0.178571	GO:0051603	GO:BP	proteolysis involved in protein catabolic process	2929	14275
h24	TRUE	0.0243757	155	224	26	0.116071	0.167742	GO:0030163	GO:BP	protein catabolic process	2929	6928
h24	TRUE	3.408e-05	323	224	51	0.227679	0.157895	GO:0006518	GO:BP	peptide metabolic process	2929	2266
h24	TRUE	9.94362e-05	305	224	48	0.214286	0.157377	GO:0006412	GO:BP	translation	2929	2194
h24	TRUE	0.000122271	307	224	48	0.214286	0.156352	GO:0043043	GO:BP	peptide biosynthetic process	2929	10843
h24	TRUE	0.0152146	205	224	32	0.142857	0.156098	GO:1901565	GO:BP	organonitrogen compound catabolic process	2929	22099
h24	TRUE	5.12017e-05	346	224	53	0.236607	0.153179	GO:0043603	GO:BP	amide metabolic process	2929	11152
h24	TRUE	0.00118268	6	255	5	0.0196078	0.833333	GO:0005788	GO:CC	endoplasmic reticulum lumen	3770	353
h24	TRUE	1.04542e-14	55	255	26	0.101961	0.472727	GO:0022625	GO:CC	cytosolic large ribosomal subunit	3770	856
h24	TRUE	0.00367207	15	255	7	0.027451	0.466667	GO:0005839	GO:CC	proteasome core complex	3770	388
h24	TRUE	4.14686e-18	94	255	37	0.145098	0.393617	GO:0022626	GO:CC	cytosolic ribosome	3770	857
h24	TRUE	0.0152158	18	255	7	0.027451	0.388889	GO:0005838	GO:CC	proteasome regulatory particle	3770	387
h24	TRUE	0.0361738	9	231	5	0.021645	0.555556	GO:0003756	GO:MF	protein disulfide isomerase activity	2976	358
h24	TRUE	0.0361738	9	231	5	0.021645	0.555556	GO:0016864	GO:MF	intramolecular oxidoreductase activity, transposing S-S bonds	2976	3041
h24	TRUE	2.07713e-05	35	108	14	0.12963	0.4	KEGG:03050	KEGG	Proteasome	1139	216
h24	TRUE	2.34712e-15	94	108	37	0.342593	0.393617	KEGG:03010	KEGG	Ribosome	1139	208
h24	TRUE	0.00240332	44	108	13	0.12037	0.295455	KEGG:04141	KEGG	Protein processing in endoplasmic reticulum	1139	278
