# Supplementary material for: Why are iron chelators not as effective as artemisinin in killing malaria parasites?
Source: Parasit Vectors. 2026 May 13;19:275. doi: 10.1186/s13071-026-07373-6 (PMC13340282; doi:10.1186/s13071-026-07373-6)
Supplement: Supplementary file 5 — Additional file 5. Enrichment analysis of differentially expressed genes at 36 hours post-DHA and DFO treatment. [file 13071_2026_7373_MOESM5_ESM.zip › 36h DHA_enrichment analysis.xlsx]

## Sheet: 3h
query	significant	p_value	term_size	query_size	intersection_size	precision	recall	term_id	source	term_name	effective_domain_size	source_order
h3	TRUE	0.00028435	32	105	9	0.0857143	0.28125	GO:0044409	GO:BP	symbiont entry into host	2929	11373
h3	TRUE	0.0284195	8	105	4	0.0380952	0.5	GO:0002377	GO:BP	immunoglobulin production	2929	914
h3	TRUE	0.0497471	9	105	4	0.0380952	0.444444	GO:0002440	GO:BP	production of molecular mediator of immune response	2929	970
h3	TRUE	8.45898e-07	39	142	12	0.084507	0.307692	GO:0020008	GO:CC	rhoptry	3770	836
h3	TRUE	7.9052e-05	67	142	13	0.0915493	0.19403	GO:0045177	GO:CC	apical part of cell	3770	2136
h3	TRUE	0.000374319	65	142	12	0.084507	0.184615	GO:0020007	GO:CC	apical complex	3770	835
h3	TRUE	9.79032e-05	821	125	60	0.48	0.0730816	GO:0005515	GO:MF	protein binding	2976	1492
h3	TRUE	0.00832837	44	27	6	0.222222	0.136364	KEGG:04141	KEGG	Protein processing in endoplasmic reticulum	1139	278

## Sheet: 9h
query	significant	p_value	term_size	query_size	intersection_size	precision	recall	term_id	source	term_name	effective_domain_size	source_order
h9	TRUE	0.00188369	32	166	10	0.060241	0.3125	GO:0044409	GO:BP	symbiont entry into host	2929	11373
h9	TRUE	0.00242231	140	166	22	0.13253	0.157143	GO:0051603	GO:BP	proteolysis involved in protein catabolic process	2929	14275
h9	TRUE	0.0128585	155	166	22	0.13253	0.141935	GO:0030163	GO:BP	protein catabolic process	2929	6928
h9	TRUE	0.0190954	9	166	5	0.0301205	0.555556	GO:0002440	GO:BP	production of molecular mediator of immune response	2929	970
h9	TRUE	7.07578e-09	39	211	16	0.0758294	0.410256	GO:0020008	GO:CC	rhoptry	3770	836
h9	TRUE	8.48626e-06	67	211	17	0.0805687	0.253731	GO:0045177	GO:CC	apical part of cell	3770	2136
h9	TRUE	3.29503e-05	65	211	16	0.0758294	0.246154	GO:0020007	GO:CC	apical complex	3770	835
h9	TRUE	3.06108e-06	821	180	84	0.466667	0.102314	GO:0005515	GO:MF	protein binding	2976	1492
h9	TRUE	0.00476762	44	47	8	0.170213	0.181818	KEGG:04141	KEGG	Protein processing in endoplasmic reticulum	1139	278
h9	TRUE	0.04228	35	47	6	0.12766	0.171429	KEGG:03050	KEGG	Proteasome	1139	216

## Sheet: 24h
query	significant	p_value	term_size	query_size	intersection_size	precision	recall	term_id	source	term_name	effective_domain_size	source_order
h24	TRUE	0.00484658	9	230	6	0.026087	0.666667	GO:0002440	GO:BP	production of molecular mediator of immune response	2929	970
h24	TRUE	0.0422043	8	230	5	0.0217391	0.625	GO:0002377	GO:BP	immunoglobulin production	2929	914
h24	TRUE	0.00519823	32	230	11	0.0478261	0.34375	GO:0044409	GO:BP	symbiont entry into host	2929	11373
h24	TRUE	0.0319869	65	230	15	0.0652174	0.230769	GO:0019725	GO:BP	cellular homeostasis	2929	6234
h24	TRUE	5.2424e-05	140	230	30	0.130435	0.214286	GO:0051603	GO:BP	proteolysis involved in protein catabolic process	2929	14275
h24	TRUE	1.38046e-05	155	230	33	0.143478	0.212903	GO:0030163	GO:BP	protein catabolic process	2929	6928
h24	TRUE	0.00255088	110	230	23	0.1	0.209091	GO:0006511	GO:BP	ubiquitin-dependent protein catabolic process	2929	2261
h24	TRUE	0.00478029	114	230	23	0.1	0.201754	GO:0019941	GO:BP	modification-dependent protein catabolic process	2929	6301
h24	TRUE	0.0477809	90	230	18	0.0782609	0.2	GO:0071824	GO:BP	protein-DNA complex organization	2929	17433
h24	TRUE	0.00997725	119	230	23	0.1	0.193277	GO:0043632	GO:BP	modification-dependent macromolecule catabolic process	2929	11169
h24	TRUE	0.000453228	221	230	38	0.165217	0.171946	GO:0006508	GO:BP	proteolysis	2929	2259
h24	TRUE	0.00149169	205	230	35	0.152174	0.170732	GO:1901565	GO:BP	organonitrogen compound catabolic process	2929	22099
h24	TRUE	0.0100946	232	230	36	0.156522	0.155172	GO:0009057	GO:BP	macromolecule catabolic process	2929	3270
h24	TRUE	0.0174967	596	230	71	0.308696	0.119128	GO:0065007	GO:BP	biological regulation	2929	16384
h24	TRUE	0.000148942	10	284	7	0.0246479	0.7	GO:1990225	GO:CC	rhoptry neck	3770	3829
h24	TRUE	3.98915e-11	39	284	20	0.0704225	0.512821	GO:0020008	GO:CC	rhoptry	3770	836
h24	TRUE	0.0106668	104	245	21	0.0857143	0.201923	GO:0004175	GO:MF	endopeptidase activity	2976	656
h24	TRUE	0.00644046	156	245	28	0.114286	0.179487	GO:0008233	GO:MF	peptidase activity	2976	1613
h24	TRUE	0.000200645	35	64	10	0.15625	0.285714	KEGG:03050	KEGG	Proteasome	1139	216
h24	TRUE	0.00587838	25	64	7	0.109375	0.28	KEGG:04145	KEGG	Phagosome	1139	281
h24	TRUE	0.000283301	44	64	11	0.171875	0.25	KEGG:04141	KEGG	Protein processing in endoplasmic reticulum	1139	278
