# Supplementary material for: Why are iron chelators not as effective as artemisinin in killing malaria parasites?
Source: Parasit Vectors. 2026 May 13;19:275. doi: 10.1186/s13071-026-07373-6 (PMC13340282; doi:10.1186/s13071-026-07373-6)
Supplement: Supplementary file 5 — Additional file 5. Enrichment analysis of differentially expressed genes at 36 hours post-DHA and DFO treatment. [file 13071_2026_7373_MOESM5_ESM.zip › 36h DFO_enrichment analysis.xlsx]

## Sheet: 3h
query	significant	p_value	term_size	query_size	intersection_size	precision	recall	term_id	source	term_name	effective_domain_size	source_order
h3	TRUE	0.00111811	2	7	2	0.285714	1	GO:0046500	GO:BP	S-adenosylmethionine metabolic process	2929	12609
h3	TRUE	0.0310937	8	7	2	0.285714	0.25	GO:0006730	GO:BP	one-carbon metabolic process	2929	2462
h3	TRUE	0.00486894	8	5	2	0.4	0.25	KEGG:00270	KEGG	Cysteine and methionine metabolism	1139	30

## Sheet: 9h
query	significant	p_value	term_size	query_size	intersection_size	precision	recall	term_id	source	term_name	effective_domain_size	source_order
h9	TRUE	3.03944e-06	9	127	7	0.0551181	0.777778	GO:0002440	GO:BP	production of molecular mediator of immune response	2929	970
h9	TRUE	5.71614e-05	8	127	6	0.0472441	0.75	GO:0002377	GO:BP	immunoglobulin production	2929	914
h9	TRUE	0.00012517	13	127	7	0.0551181	0.538462	GO:0002682	GO:BP	regulation of immune system process	2929	1207
h9	TRUE	0.000241361	14	127	7	0.0551181	0.5	GO:0006955	GO:BP	immune response	2929	2617
h9	TRUE	0.00163292	12	127	6	0.0472441	0.5	GO:0050776	GO:BP	regulation of immune response	2929	13679
h9	TRUE	0.000436325	15	127	7	0.0551181	0.466667	GO:0002376	GO:BP	immune system process	2929	913
h9	TRUE	0.032516	35	127	8	0.0629921	0.228571	GO:0045454	GO:BP	cell redox homeostasis	2929	11779
h9	TRUE	0.0290326	140	127	17	0.133858	0.121429	GO:0051603	GO:BP	proteolysis involved in protein catabolic process	2929	14275
h9	TRUE	0.031942	155	127	18	0.141732	0.116129	GO:0030163	GO:BP	protein catabolic process	2929	6928
h9	TRUE	0.0468004	9	167	4	0.0239521	0.444444	GO:0000786	GO:CC	nucleosome	3770	93
h9	TRUE	3.15384e-09	39	167	15	0.0898204	0.384615	GO:0020008	GO:CC	rhoptry	3770	836
h9	TRUE	1.5161e-07	65	167	17	0.101796	0.261538	GO:0020007	GO:CC	apical complex	3770	835
h9	TRUE	2.5326e-07	67	167	17	0.101796	0.253731	GO:0045177	GO:CC	apical part of cell	3770	2136
h9	TRUE	0.0239949	29	167	7	0.0419162	0.241379	GO:0005615	GO:CC	extracellular space	3770	232
h9	TRUE	0.00345385	57	167	11	0.0658683	0.192982	GO:0043230	GO:CC	extracellular organelle	3770	1882
h9	TRUE	0.00484927	59	167	11	0.0658683	0.186441	GO:0000323	GO:CC	lytic vacuole	3770	53
h9	TRUE	0.00484927	59	167	11	0.0658683	0.186441	GO:0005764	GO:CC	lysosome	3770	332
h9	TRUE	0.0160661	56	167	10	0.0598802	0.178571	GO:0020003	GO:CC	symbiont-containing vacuole	3770	831
h9	TRUE	0.0160661	56	167	10	0.0598802	0.178571	GO:0065010	GO:CC	extracellular membrane-bounded organelle	3770	2398
h9	TRUE	0.0123924	24	138	7	0.0507246	0.291667	GO:0004197	GO:MF	cysteine-type endopeptidase activity	2976	663
h9	TRUE	0.000609637	44	36	8	0.222222	0.181818	KEGG:04141	KEGG	Protein processing in endoplasmic reticulum	1139	278

## Sheet: 24h
query	significant	p_value	term_size	query_size	intersection_size	precision	recall	term_id	source	term_name	effective_domain_size	source_order
h24	TRUE	0.000635602	5	211	5	0.0236967	1	GO:0060261	GO:BP	positive regulation of transcription initiation by RNA polymerase II	2929	14944
h24	TRUE	0.000635602	5	211	5	0.0236967	1	GO:0045899	GO:BP	positive regulation of RNA polymerase II transcription preinitiation complex assembly	2929	12093
h24	TRUE	0.000635602	5	211	5	0.0236967	1	GO:2000144	GO:BP	positive regulation of DNA-templated transcription initiation	2929	26165
h24	TRUE	0.000635602	5	211	5	0.0236967	1	GO:0060260	GO:BP	regulation of transcription initiation by RNA polymerase II	2929	14943
h24	TRUE	0.000635602	5	211	5	0.0236967	1	GO:0045898	GO:BP	regulation of RNA polymerase II transcription preinitiation complex assembly	2929	12092
h24	TRUE	0.000635602	5	211	5	0.0236967	1	GO:2000142	GO:BP	regulation of DNA-templated transcription initiation	2929	26163
h24	TRUE	0.00358972	6	211	5	0.0236967	0.833333	GO:0051123	GO:BP	RNA polymerase II preinitiation complex assembly	2929	13948
h24	TRUE	0.00312368	9	211	6	0.028436	0.666667	GO:0045732	GO:BP	positive regulation of protein catabolic process	2929	11969
h24	TRUE	0.00312368	9	211	6	0.028436	0.666667	GO:1903052	GO:BP	positive regulation of proteolysis involved in protein catabolic process	2929	23306
h24	TRUE	0.00312368	9	211	6	0.028436	0.666667	GO:0002440	GO:BP	production of molecular mediator of immune response	2929	970
h24	TRUE	0.00312368	9	211	6	0.028436	0.666667	GO:1901800	GO:BP	positive regulation of proteasomal protein catabolic process	2929	22278
h24	TRUE	2.21257e-05	14	211	9	0.042654	0.642857	GO:0042176	GO:BP	regulation of protein catabolic process	2929	10349
h24	TRUE	3.29194e-06	10	268	8	0.0298507	0.8	GO:0008540	GO:CC	proteasome regulatory particle, base subcomplex	3770	511
h24	TRUE	3.29194e-06	10	268	8	0.0298507	0.8	GO:1990225	GO:CC	rhoptry neck	3770	3829
h24	TRUE	0.0165777	5	268	4	0.0149254	0.8	GO:0031597	GO:CC	cytosolic proteasome complex	3770	1171
h24	TRUE	0.0165777	5	268	4	0.0149254	0.8	GO:0020004	GO:CC	symbiont-containing vacuolar space	3770	832
h24	TRUE	2.83596e-05	6	231	6	0.025974	1	GO:0036402	GO:MF	proteasome-activating activity	2976	5470
h24	TRUE	0.0361738	9	231	5	0.021645	0.555556	GO:0030527	GO:MF	structural constituent of chromatin	2976	3934
h24	TRUE	0.0323661	18	231	7	0.030303	0.388889	GO:0008134	GO:MF	transcription factor binding	2976	1571
h24	TRUE	0.0400913	10	68	4	0.0588235	0.4	KEGG:04070	KEGG	Phosphatidylinositol signaling system	1139	259
h24	TRUE	4.38788e-07	35	68	13	0.191176	0.371429	KEGG:03050	KEGG	Proteasome	1139	216
