# Supplementary material for: Why are iron chelators not as effective as artemisinin in killing malaria parasites?
Source: Parasit Vectors. 2026 May 13;19:275. doi: 10.1186/s13071-026-07373-6 (PMC13340282; doi:10.1186/s13071-026-07373-6)
Supplement: Supplementary file 6 — Additional file 6. Enrichment analysis of differentially expressed genes at 42 hours post-DHA and DFO treatment. [file 13071_2026_7373_MOESM6_ESM.zip]

Archive with 2 entries (2 files):
- 42h DHA_enrichment analysis.xlsx
- 42h DFO_enrichment analysis.xlsx
