# Supplementary material for: Why are iron chelators not as effective as artemisinin in killing malaria parasites?
Source: Parasit Vectors. 2026 May 13;19:275. doi: 10.1186/s13071-026-07373-6 (PMC13340282; doi:10.1186/s13071-026-07373-6)
Supplement: Supplementary file 6 — Additional file 6. Enrichment analysis of differentially expressed genes at 42 hours post-DHA and DFO treatment. [file 13071_2026_7373_MOESM6_ESM.zip › 42h DHA_enrichment analysis.xlsx]

## Sheet: 3h
query	significant	p_value	term_size	query_size	intersection_size	precision	recall	term_id	source	term_name	effective_domain_size	source_order
h3	TRUE	0.000485514	32	35	6	0.171429	0.1875	GO:0044409	GO:BP	symbiont entry into host	2929	11373
h3	TRUE	2.96284e-05	39	45	7	0.155556	0.179487	GO:0020008	GO:CC	rhoptry	3770	836
h3	TRUE	0.00010025	67	45	8	0.177778	0.119403	GO:0045177	GO:CC	apical part of cell	3770	2136
h3	TRUE	0.000759959	4	45	3	0.0666667	0.75	GO:0005952	GO:CC	cAMP-dependent protein kinase complex	3770	471
h3	TRUE	0.00106376	65	45	7	0.155556	0.107692	GO:0020007	GO:CC	apical complex	3770	835
h3	TRUE	0.0206338	137	45	8	0.177778	0.0583942	GO:0071944	GO:CC	cell periphery	3770	2793
h3	TRUE	3.92814e-05	821	40	27	0.675	0.0328867	GO:0005515	GO:MF	protein binding	2976	1492
h3	TRUE	0.0492177	2	40	2	0.05	1	GO:0004679	GO:MF	AMP-activated protein kinase activity	2976	981

## Sheet: 9h
query	significant	p_value	term_size	query_size	intersection_size	precision	recall	term_id	source	term_name	effective_domain_size	source_order
h9	TRUE	1.48304e-08	32	51	10	0.196078	0.3125	GO:0044409	GO:BP	symbiont entry into host	2929	11373
h9	TRUE	0.0494881	17	51	4	0.0784314	0.235294	GO:0007015	GO:BP	actin filament organization	2929	2655
h9	TRUE	1.14677e-06	39	64	9	0.140625	0.230769	GO:0020008	GO:CC	rhoptry	3770	836
h9	TRUE	1.37779e-05	67	64	10	0.15625	0.149254	GO:0045177	GO:CC	apical part of cell	3770	2136
h9	TRUE	0.000122398	65	64	9	0.140625	0.138462	GO:0020007	GO:CC	apical complex	3770	835
h9	TRUE	0.00179423	33	64	6	0.09375	0.181818	GO:0015629	GO:CC	actin cytoskeleton	3770	707
h9	TRUE	0.00226654	4	64	3	0.046875	0.75	GO:0005952	GO:CC	cAMP-dependent protein kinase complex	3770	471
h9	TRUE	0.00430917	56	64	7	0.109375	0.125	GO:0020003	GO:CC	symbiont-containing vacuole	3770	831
h9	TRUE	0.00430917	56	64	7	0.109375	0.125	GO:0065010	GO:CC	extracellular membrane-bounded organelle	3770	2398
h9	TRUE	0.00484733	57	64	7	0.109375	0.122807	GO:0043230	GO:CC	extracellular organelle	3770	1882
h9	TRUE	0.00559756	5	64	3	0.046875	0.6	GO:0020004	GO:CC	symbiont-containing vacuolar space	3770	832
h9	TRUE	0.0100497	137	64	10	0.15625	0.0729927	GO:0071944	GO:CC	cell periphery	3770	2793
h9	TRUE	0.0296528	127	64	9	0.140625	0.0708661	GO:0005886	GO:CC	plasma membrane	3770	422
h9	TRUE	0.0348601	2	64	2	0.03125	1	GO:0016602	GO:CC	CCAAT-binding factor complex	3770	764
h9	TRUE	0.036671	20	64	4	0.0625	0.2	GO:0070258	GO:CC	inner membrane pellicle complex	3770	2448
h9	TRUE	0.0447251	21	64	4	0.0625	0.190476	GO:0020039	GO:CC	pellicle	3770	853
h9	TRUE	0.0447813	9	64	3	0.046875	0.333333	GO:0000786	GO:CC	nucleosome	3770	93
h9	TRUE	2.84922e-06	821	55	35	0.636364	0.0426309	GO:0005515	GO:MF	protein binding	2976	1492
h9	TRUE	0.00696972	23	55	5	0.0909091	0.217391	GO:0003779	GO:MF	actin binding	2976	361
h9	TRUE	0.049039	19	55	4	0.0727273	0.210526	GO:0046982	GO:MF	protein heterodimerization activity	2976	6271
h9	TRUE	0.0499192	2	55	2	0.0363636	1	GO:0004679	GO:MF	AMP-activated protein kinase activity	2976	981

## Sheet: 24h
query	significant	p_value	term_size	query_size	intersection_size	precision	recall	term_id	source	term_name	effective_domain_size	source_order
h24	TRUE	4.6121e-09	32	63	11	0.174603	0.34375	GO:0044409	GO:BP	symbiont entry into host	2929	11373
h24	TRUE	2.16415e-07	39	73	10	0.136986	0.25641	GO:0020008	GO:CC	rhoptry	3770	836
h24	TRUE	4.64588e-07	9	73	6	0.0821918	0.666667	GO:0000786	GO:CC	nucleosome	3770	93
h24	TRUE	4.86203e-06	67	73	11	0.150685	0.164179	GO:0045177	GO:CC	apical part of cell	3770	2136
h24	TRUE	4.08126e-05	65	73	10	0.136986	0.153846	GO:0020007	GO:CC	apical complex	3770	835
h24	TRUE	0.000432136	49	73	8	0.109589	0.163265	GO:0000785	GO:CC	chromatin	3770	92
h24	TRUE	0.00336425	10	73	4	0.0547945	0.4	GO:1990225	GO:CC	rhoptry neck	3770	3829
h24	TRUE	0.00681193	137	73	11	0.150685	0.080292	GO:0071944	GO:CC	cell periphery	3770	2793
h24	TRUE	0.00724917	71	73	8	0.109589	0.112676	GO:0032993	GO:CC	protein-DNA complex	3770	1342
h24	TRUE	0.00915836	5	73	3	0.0410959	0.6	GO:0020004	GO:CC	symbiont-containing vacuolar space	3770	832
h24	TRUE	0.0182614	127	73	10	0.136986	0.0787402	GO:0005886	GO:CC	plasma membrane	3770	422
h24	TRUE	0.0498413	33	73	5	0.0684932	0.151515	GO:0015629	GO:CC	actin cytoskeleton	3770	707
h24	TRUE	0.0499869	2	73	2	0.0273973	1	GO:0016602	GO:CC	CCAAT-binding factor complex	3770	764
h24	TRUE	1.07512e-05	19	66	7	0.106061	0.368421	GO:0046982	GO:MF	protein heterodimerization activity	2976	6271
h24	TRUE	7.46669e-05	9	66	5	0.0757576	0.555556	GO:0030527	GO:MF	structural constituent of chromatin	2976	3934
h24	TRUE	0.00011112	821	66	37	0.560606	0.045067	GO:0005515	GO:MF	protein binding	2976	1492
h24	TRUE	0.00711191	46	66	7	0.106061	0.152174	GO:0046983	GO:MF	protein dimerization activity	2976	6272
