# Supplementary material for: Why are iron chelators not as effective as artemisinin in killing malaria parasites?
Source: Parasit Vectors. 2026 May 13;19:275. doi: 10.1186/s13071-026-07373-6 (PMC13340282; doi:10.1186/s13071-026-07373-6)
Supplement: Supplementary file 6 — Additional file 6. Enrichment analysis of differentially expressed genes at 42 hours post-DHA and DFO treatment. [file 13071_2026_7373_MOESM6_ESM.zip › 42h DFO_enrichment analysis.xlsx]

## Sheet: 3h
query	significant	p_value	term_size	query_size	intersection_size	precision	recall	term_id	source	term_name	effective_domain_size	source_order
h3	TRUE	0.0404569	56	3	2	0.666667	0.0357143	GO:0020003	GO:CC	symbiont-containing vacuole	3770	831
h3	TRUE	0.0404569	56	3	2	0.666667	0.0357143	GO:0065010	GO:CC	extracellular membrane-bounded organelle	3770	2398
h3	TRUE	0.0419205	57	3	2	0.666667	0.0350877	GO:0043230	GO:CC	extracellular organelle	3770	1882

## Sheet: 9h
query	significant	p_value	term_size	query_size	intersection_size	precision	recall	term_id	source	term_name	effective_domain_size	source_order
h9	TRUE	1.22216e-05	32	52	8	0.153846	0.25	GO:0044409	GO:BP	symbiont entry into host	2929	11373
h9	TRUE	1.96147e-08	39	59	10	0.169492	0.25641	GO:0020008	GO:CC	rhoptry	3770	836
h9	TRUE	4.04414e-06	65	59	10	0.169492	0.153846	GO:0020007	GO:CC	apical complex	3770	835
h9	TRUE	5.46954e-06	67	59	10	0.169492	0.149254	GO:0045177	GO:CC	apical part of cell	3770	2136
h9	TRUE	0.000992718	33	59	6	0.101695	0.181818	GO:0015629	GO:CC	actin cytoskeleton	3770	707
h9	TRUE	0.0220193	56	59	6	0.101695	0.107143	GO:0020003	GO:CC	symbiont-containing vacuole	3770	831
h9	TRUE	0.0220193	56	59	6	0.101695	0.107143	GO:0065010	GO:CC	extracellular membrane-bounded organelle	3770	2398
h9	TRUE	0.0243134	57	59	6	0.101695	0.105263	GO:0043230	GO:CC	extracellular organelle	3770	1882
h9	TRUE	0.0443234	10	59	3	0.0508475	0.3	GO:1990225	GO:CC	rhoptry neck	3770	3829
h9	TRUE	0.0142468	821	59	30	0.508475	0.0365408	GO:0005515	GO:MF	protein binding	2976	1492

## Sheet: 24h
query	significant	p_value	term_size	query_size	intersection_size	precision	recall	term_id	source	term_name	effective_domain_size	source_order
h24	TRUE	6.65694e-08	32	59	10	0.169492	0.3125	GO:0044409	GO:BP	symbiont entry into host	2929	11373
h24	TRUE	0.0112021	66	59	8	0.135593	0.121212	GO:0006325	GO:BP	chromatin organization	2929	2145
h24	TRUE	0.0168576	90	59	9	0.152542	0.1	GO:0071824	GO:BP	protein-DNA complex organization	2929	17433
h24	TRUE	2.88519e-09	9	70	7	0.1	0.777778	GO:0000786	GO:CC	nucleosome	3770	93
h24	TRUE	2.59588e-05	49	70	9	0.128571	0.183673	GO:0000785	GO:CC	chromatin	3770	92
h24	TRUE	5.37912e-05	39	70	8	0.114286	0.205128	GO:0020008	GO:CC	rhoptry	3770	836
h24	TRUE	0.000414186	67	70	9	0.128571	0.134328	GO:0045177	GO:CC	apical part of cell	3770	2136
h24	TRUE	0.000680017	71	70	9	0.128571	0.126761	GO:0032993	GO:CC	protein-DNA complex	3770	1342
h24	TRUE	0.000840972	137	70	12	0.171429	0.0875912	GO:0071944	GO:CC	cell periphery	3770	2793
h24	TRUE	0.000965993	56	70	8	0.114286	0.142857	GO:0020003	GO:CC	symbiont-containing vacuole	3770	831
h24	TRUE	0.000965993	56	70	8	0.114286	0.142857	GO:0065010	GO:CC	extracellular membrane-bounded organelle	3770	2398
h24	TRUE	0.00110721	57	70	8	0.114286	0.140351	GO:0043230	GO:CC	extracellular organelle	3770	1882
h24	TRUE	0.00240937	127	70	11	0.157143	0.0866142	GO:0005886	GO:CC	plasma membrane	3770	422
h24	TRUE	0.00300472	65	70	8	0.114286	0.123077	GO:0020007	GO:CC	apical complex	3770	835
h24	TRUE	0.003509	20	70	5	0.0714286	0.25	GO:0070258	GO:CC	inner membrane pellicle complex	3770	2448
h24	TRUE	0.00444783	89	70	9	0.128571	0.101124	GO:0005576	GO:CC	extracellular region	3770	198
h24	TRUE	0.0045395	21	70	5	0.0714286	0.238095	GO:0020039	GO:CC	pellicle	3770	853
h24	TRUE	0.0087823	5	70	3	0.0428571	0.6	GO:0020004	GO:CC	symbiont-containing vacuolar space	3770	832
h24	TRUE	0.0157844	129	70	10	0.142857	0.0775194	GO:0005694	GO:CC	chromosome	3770	284
h24	TRUE	0.0445293	33	70	5	0.0714286	0.151515	GO:0015629	GO:CC	actin cytoskeleton	3770	707
h24	TRUE	0.0499886	2	70	2	0.0285714	1	GO:0016602	GO:CC	CCAAT-binding factor complex	3770	764
h24	TRUE	1.85395e-07	19	63	8	0.126984	0.421053	GO:0046982	GO:MF	protein heterodimerization activity	2976	6271
h24	TRUE	6.50184e-07	9	63	6	0.0952381	0.666667	GO:0030527	GO:MF	structural constituent of chromatin	2976	3934
h24	TRUE	1.8259e-05	821	63	37	0.587302	0.045067	GO:0005515	GO:MF	protein binding	2976	1492
h24	TRUE	0.000408373	46	63	8	0.126984	0.173913	GO:0046983	GO:MF	protein dimerization activity	2976	6272
h24	TRUE	0.0335295	236	63	14	0.222222	0.059322	GO:0003677	GO:MF	DNA binding	2976	324
h24	TRUE	0.0054076	7	13	3	0.230769	0.428571	REAC:R-PFA-3214858	REAC	RMTs methylate histone arginines	905	433
h24	TRUE	0.0258142	27	13	4	0.307692	0.148148	REAC:R-PFA-4839726	REAC	Chromatin organization	905	98
h24	TRUE	0.0258142	27	13	4	0.307692	0.148148	REAC:R-PFA-3247509	REAC	Chromatin modifying enzymes	905	97
